# Supplementary material for: Early-life interventions to prevent feather pecking and reduce fearfulness in laying hens
Source: Poult Sci. 2023 May 24;102(8):102801. doi: 10.1016/j.psj.2023.102801 (PMC10404761; doi:10.1016/j.psj.2023.102801)
Supplement: Supplementary file 2 [file mmc2.zip]

Archive with 1 entries (1 files):
- mmc2.jpeg
